# Supplementary material for: Natural Prevalence, Molecular Characteristics, and Biological Activity of Metarhizium rileyi (Farlow) Isolated from Spodoptera frugiperda (J. E. Smith) Larvae in Mexico
Source: J Fungi (Basel). 2024 Jun 8;10(6):416. doi: 10.3390/jof10060416 (PMC11204773; doi:10.3390/jof10060416)
Supplement: Supplementary file 1 [file jof-10-00416-s001.zip]

Archive with 1 entries (1 files):
- jof-2974604-supplementary.pdf
